# Supplementary material for: Evaluating the causal association between bronchiectasis and different types of inflammatory bowel disease: a two-sample Mendelian randomization study
Source: Front Immunol. 2024 Apr 4;15:1365108. doi: 10.3389/fimmu.2024.1365108 (PMC11024297; doi:10.3389/fimmu.2024.1365108)
Supplement: Supplementary file 7 [file Table_1.xlsx]

## Sheet: Sheet1
Supplementary Table 1. Information of identified SNPs in exposure (Bronchiectasis) and outcomes (IBD).
SNP					Exposure (Bronchiectasis)				Outcome (IBD)				F statistics
RS ID	Chromosome	Position	EA	OA	Beta	Se	P-value	EAF	Beta	Se	P-value	EAF
rs111892111	0.206487	26913393	G	A	0.23	0.05	4.22e-06	0.2586	-0.0028958	0.0229	0.8996	0.206487	21.16
rs116866085	0.0278565	12544937	A	G	0.7013	0.1522	4.06e-06	0.02368	-0.0901983	0.0561	0.1082	0.0278565	21.2314
rs14042	0.365372	95646020	T	G	0.2081	0.0453	4.28e-06	0.3553	-0.00160128	0.0176	0.9267	0.365372	21.1032
rs141511974	0.0103487	28644223	A	C	0.8746	0.1864	2.7e-06	0.01654	0.108496	0.1147	0.344	0.0103487	22.0154
rs145283708	0.014	59182793	C	T	1.4122	0.2963	1.87e-06	0.007414	0.101203	0.1108	0.3608	0.014	22.7159
rs17051825	0.060628	24133723	G	A	0.3943	0.0842	2.82e-06	0.0737	-0.0489997	0.0363	0.1772	0.060628	21.9295
rs189270955	0.00881101	55093458	A	G	0.6624	0.1413	2.77e-06	0.02749	0.0725997	0.113	0.5206	0.00881101	21.9764
rs3816495	0.0614602	190996107	A	G	-0.4018	0.0836	1.53e-06	0.07553	0.012304	0.0383	0.7483	0.0614602	23.0998
rs61934546	0.175628	131851405	G	C	0.3265	0.065	5.04e-07	0.1326	-0.00939572	0.0245	0.7026	0.175628	25.2313
rs61945663	0.0556476	132878993	T	C	0.4103	0.0847	1.27e-06	0.07576	-0.136599	0.062	0.02751	0.0556476	23.4658
rs62380878	0.174026	137635557	C	T	0.2664	0.0564	2.36e-06	0.18	-0.0479041	0.0222	0.0311	0.174026	22.3105
rs72846323	0.117	1144046	T	C	0.2696	0.056	1.45e-06	0.1874	0.0289955	0.0322	0.3686	0.117	23.1773
rs76006549	0.0173859	47625828	A	G	0.7394	0.1513	1.03e-06	0.02386	0.0613961	0.0753	0.4145	0.0173859	23.8826
rs76318295	0.009628	78043746	C	T	2.7836	0.5514	4.46e-07	0.002704	0.0668986	0.1266	0.5972	0.009628	25.4847

## Sheet: Sheet2
Supplementary Table 2. Information of identified SNPs in exposure (Bronchiectasis) and outcomes (UC).
SNP					Exposure (Bronchiectasis)				Outcome (UC)				F statistics
RS ID	Chromosome	Position	EA	OA	Beta	Se	P-value	EAF	Beta	Se	P-value	EAF
rs111892111	10	26913393	G	A	0.23	0.05	4.22e-06	0.2586	3.32e-05	0.000191528	0.83	0.180663	62
rs116866085	10	12544937	A	G	0.7013	0.1522	4.06e-06	0.02368	6.63e-05	0.000527982	0.84	0.020874	267
rs14042	14	95646020	T	G	0.2081	0.0453	4.28e-06	0.3553	-4.66e-06	0.000154409	0.97	0.354934	1.19
rs141511974	16	28644223	A	C	0.8746	0.1864	2.7e-06	0.01654	0.00045931	0.000559749	0.4	0.020124	28900
rs145283708	15	59182793	C	T	1.4122	0.2963	1.87e-06	0.007414	-0.000491359	0.00054637	0.37	0.022529	68900
rs1568029	12	124275151	G	A	-0.2293	0.0468	9.41e-07	0.6925	-2.04e-05	0.000156643	0.88	0.663323	471
rs17051825	8	24133723	G	A	0.3943	0.0842	2.82e-06	0.0737	0.000398049	0.000293552	0.17	0.066978	19900
rs189270955	20	55132884	A	G	0.6624	0.1413	2.77e-06	0.02749	7.41e-05	0.0007012	0.94	0.011611	715
rs28929474	14	94844947	T	C	0.9575	0.1734	3.33e-08	0.01942	-0.000690707	0.000539091	0.18	0.01893	431000000
rs368336747	17	62133755	A	G	0.8437	0.1611	1.62e-07	0.02157	-0.000448468	0.000515976	0.4	0.021492	7620000
rs3816495	3	190996107	A	G	-0.4018	0.0836	1.53e-06	0.07553	0.00029119	0.000305838	0.33	0.067151	36300
rs61934546	12	131851405	G	C	0.3265	0.065	5.04e-07	0.1326	2.66e-05	0.00020259	0.92	0.161682	2800
rs61945663	12	132878993	T	C	0.4103	0.0847	1.27e-06	0.07576	0.000292288	0.000336672	0.39	0.053968	53400
rs62380878	5	137635557	C	T	0.2664	0.0564	2.36e-06	0.18	3.68e-06	0.000188781	0.96	0.186446	2.44
rs72846323	11	1144046	T	C	0.2696	0.056	1.45e-06	0.1874	-5.59e-05	0.00022064	0.79	0.131067	1490
rs76006549	19	47625828	A	G	0.7394	0.1513	1.03e-06	0.02386	-0.000292646	0.000522099	0.56	0.020123	80300
rs76318295	5	78043746	C	T	2.7836	0.5514	4.46e-07	0.002704	0.000168471	0.00082184	0.83	0.010688	143000

## Sheet: Sheet3
Supplementary Table 3. Information of identified SNPs in exposure (Bronchiectasis) and outcomes (CD).
SNP					Exposure (Bronchiectasis)				Outcome (CD)				F statistics
RS ID	Chromosome	Position	EA	OA	Beta	Se	P-value	EAF	Beta	Se	P-value	EAF
rs111892111	10	26913393	G	A	0.23	0.05	26913393	0.2586	5.17221e-05	0.000145335	0.721928	0.187701	21.16
rs116866085	10	12544937	A	G	0.7013	0.1522	12544937	0.02368	-0.000145148	0.00039523	0.713433	0.0218862	21.2314
rs14042	14	95646020	T	G	0.2081	0.0453	95646020	0.3553	-7.29584e-05	0.000119511	0.541549	0.347839	21.1032
rs141511974	16	28644223	A	C	0.8746	0.1864	28644223	0.01654	0.000609961	0.000417875	0.144381	0.0201617	22.0154
rs145283708	15	59182793	C	T	1.4122	0.2963	59182793	0.007414	0.000198237	0.000414634	0.632579	0.0223933	22.7159
rs1568029	12	124275151	G	A	-0.2293	0.0468	124275151	0.6925	0.000173775	0.000119492	0.14587	0.652849	24.0058
rs17051825	8	24133723	G	A	0.3943	0.0842	24133723	0.0737	-0.000104831	0.000227257	0.644591	0.0666417	21.9295
rs189270955	20	55093458	A	G	0.6624	0.1413	55093458	0.02749	0.00015778	0.000634917	0.803744	0.00893093	21.9764
rs28929474	14	94844947	T	C	0.9575	0.1734	94844947	0.01942	0.000394125	0.000400932	0.325597	0.0204301	30.4915
rs368336747	17	62133755	A	G	0.8437	0.1611	62133755	0.02157	0.000696464	0.000388797	0.073242	0.0225772	27.4274
rs3816495	3	190996107	A	G	-0.4018	0.0836	190996107	0.07553	1.92339e-05	0.000246657	0.937846	0.0584833	23.0998
rs61934546	12	131852387	G	C	0.3265	0.065	131851405	0.1326	0.000126846	0.000152531	0.405633	0.165954	25.2313
rs61945663	12	132878993	T	C	0.4103	0.0847	132878993	0.07576	0.000497892	0.000258758	0.054335	0.0540082	23.4658
rs62380878	5	137635557	C	T	0.2664	0.0564	137635557	0.18	6.48832e-05	0.000144309	0.652989	0.191136	22.3105
rs72846323	11	1145268	T	C	0.2696	0.056	1144046	0.1874	-0.000209123	0.000177206	0.237956	0.120098	23.1773
rs76006549	19	47625828	A	G	0.7394	0.1513	47625828	0.02386	0.000585234	0.000392196	0.135648	0.0212857	23.8826

## Sheet: Sheet4
Supplementary Table 4. Information of identified SNPs in exposure (IBD) and outcomes (Bronchiectasis).
SNP					Exposure (IBD)				Outcome (Bronchiectasis)				F statistics
RS ID	Chromosome	Position	EA	OA	Beta	Se	P-value	EAF	Beta	Se	P-value	EAF
rs1003342	22	30570022	G	A	-0.095001	0.0168	1.67101e-08	0.531334	0.009	0.043	0.8349	0.4804	31.977
rs10045431	5	158814533	C	A	0.177406	0.0189	6.58567e-21	0.717524	0.0833	0.0509	0.102	0.7649	88.1075
rs10408351	19	33754044	A	G	0.137804	0.0221	4.23204e-10	0.238435	0.0253	0.0558	0.6505	0.1836	38.8811
rs10737481	1	20171514	G	T	0.141103	0.017	1.18713e-16	0.554896	0.0999	0.043	0.0202199	0.5092	68.8929
rs10761659	10	64445564	G	A	0.161896	0.0172	4.07193e-21	0.554011	0.066	0.043	0.125	0.5291	88.5963
rs10800314	1	161472789	A	C	-0.143097	0.0179	1.17409e-15	0.649219	-0.0113	0.044	0.7975	0.6009	63.908
rs11209026	1	67705958	A	G	-0.72629	0.0422	1.76319e-66	0.0541886	-0.025	0.1037	0.8097	0.04567	296.207
rs11236797	11	76299649	A	C	0.155704	0.017	4.75007e-20	0.470011	0.0919	0.0438	0.0356796	0.4047	83.8884
rs112401990	2	61204856	A	G	0.142202	0.0174	2.83923e-16	0.375383	-0.0002	0.0444	0.9965	0.3686	66.7902
rs112694524	2	43453721	A	G	0.188304	0.0303	5.39299e-10	0.0903752	0.0486	0.1211	0.687999	0.03335	38.6219
rs113991740	17	32625383	A	T	-0.107697	0.0189	1.31999e-08	0.271565	-0.0123	0.0457	0.7879	0.3306	32.4701
rs11548656	16	81916912	G	A	-0.292796	0.0507	7.71792e-09	0.034026	-0.0901	0.1023	0.3784	0.04763	33.3514
rs11677953	2	219121663	A	G	0.0975985	0.0171	1.053e-08	0.415063	0.052	0.0467	0.2654	0.306	32.5757
rs12446550	16	28543381	A	G	0.107796	0.0171	2.78298e-10	0.409666	-0.0051	0.043	0.9051	0.4779	39.7386
rs1250573	10	81042475	A	G	-0.113606	0.019	2.20902e-09	0.295706	-0.006	0.0448	0.893	0.3661	35.7516
rs12764283	10	35530460	A	G	0.126597	0.0179	1.5729e-12	0.337409	0.0069	0.0447	0.8773	0.3675	50.0197
rs12936409	17	38043649	T	C	0.145701	0.0168	3.86812e-18	0.476383	-0.0153	0.0432	0.723901	0.5181	75.2154
rs131657	22	21920817	A	T	0.136496	0.0212	1.237e-10	0.201666	-0.068	0.0473	0.1507	0.2949	41.4542
rs13178036	5	40218529	C	G	0.100904	0.0184	4.12895e-08	0.341807	0.0157	0.0463	0.7346	0.3275	30.0733
rs140892874	12	40824798	C	T	0.409594	0.0512	1.2841e-15	0.027461	0.0399	0.1335	0.7648	0.02673	63.9981
rs142770866	19	10525372	A	G	0.23	0.0337	8.14329e-12	0.0810417	0.1426	0.0793	0.0720892	0.08108	46.5796
rs148844907	6	31628397	A	T	1.1375	0.0963	3.62577e-32	0.0103903	0.1159	0.4377	0.791099	0.002519	139.524
rs1551399	8	126540200	C	A	0.101302	0.0173	5.01199e-09	0.615807	-0.0827	0.0487	0.0897904	0.7316	34.2881
rs1736161	21	16833222	A	G	-0.123298	0.0174	1.3369e-12	0.428732	0.0011	0.0439	0.9801	0.3999	50.2127
rs17800987	5	150323428	G	A	0.2017	0.0305	3.70681e-11	0.089179	0.0384	0.0707	0.5869	0.1026	43.7333
rs1873625	3	49666964	A	C	0.177301	0.0179	3.70681e-23	0.32287	-0.0197	0.0438	0.6528	0.425	98.1107
rs1886731	1	2472081	C	T	-0.0970995	0.0175	3.08397e-08	0.481193	-0.0012	0.0432	0.9787	0.4904	30.7863
rs1887428	9	4984530	C	G	-0.171595	0.0178	6.64814e-22	0.61936	0.011	0.0443	0.8034	0.6147	92.9328
rs2076756	16	50756881	G	A	0.187595	0.0186	5.59114e-24	0.27064	0.023	0.0601	0.702301	0.1531	101.722
rs2193041	12	68502110	G	A	0.133703	0.0172	6.90876e-15	0.388781	0.0891	0.0459	0.0524204	0.3244	60.4262
rs2241878	2	234183718	C	T	0.148001	0.0169	1.74502e-18	0.538498	-0.006	0.0434	0.89	0.4392	76.693
rs2542147	18	12775851	T	G	-0.1513	0.0227	2.78484e-11	0.837193	-0.0262	0.0609	0.667	0.853	44.4249
rs254560	5	134443606	A	G	0.0995014	0.0171	6.159e-09	0.400063	-0.0318	0.044	0.4696	0.4007	33.8584
rs2836882	21	40466570	A	G	-0.196295	0.0201	1.49005e-22	0.257617	-0.0709	0.0501	0.1567	0.2477	95.3732
rs3024493	1	206943968	A	C	0.212996	0.0222	8.47618e-22	0.169666	0.1007	0.0595	0.0904795	0.1561	92.0528
rs34190331	6	111840820	A	G	0.176899	0.0303	5.39399e-09	0.0853045	-0.0143	0.0885	0.872	0.06398	34.0852
rs35260072	5	131630852	C	A	0.142197	0.017	7.06643e-17	0.433153	-0.0311	0.0462	0.5011	0.3186	69.9654
rs35730213	1	200874229	C	G	-0.151404	0.0194	6.90717e-15	0.262591	-0.0314	0.0527	0.552	0.2128	60.9076
rs3850378	14	88452338	C	T	0.155099	0.0282	3.80102e-08	0.096461	0.0448	0.0788	0.5696	0.08052	30.2496
rs4077515	9	139266496	T	C	0.179401	0.0172	1.50003e-25	0.424242	-0.0022	0.0436	0.9593	0.4174	108.791
rs4246905	9	117553249	C	T	0.163001	0.0197	1.41514e-16	0.729896	-0.0135	0.0538	0.8015	0.7997	68.4618
rs444210	6	167390242	G	A	0.109502	0.0168	7.39095e-11	0.545781	0.0166	0.0431	0.6999	0.4945	42.484
rs45528737	4	123308465	T	C	0.166802	0.03	2.65901e-08	0.111833	-0.0757	0.0532	0.1549	0.2067	30.9143
rs4676408	2	241574401	A	G	0.118103	0.0181	6.61912e-11	0.515063	0.0008	0.0448	0.986	0.6332	42.576
rs4712528	6	20678430	C	G	0.122598	0.0207	3.07397e-09	0.787692	0.0245	0.0488	0.615601	0.7317	35.0773
rs4730272	7	107478227	G	A	-0.134102	0.0178	4.50194e-14	0.512591	0.0343	0.0432	0.4272	0.52	56.7584
rs4851586	2	103064264	C	T	-0.122403	0.0193	2.32498e-10	0.75745	0	0.0546	0.9998	0.8085	40.2225
rs56062135	15	67455630	T	C	0.1509	0.0198	2.63998e-14	0.236922	0.1353	0.0492	0.005938	0.2608	58.0829
rs6062496	20	62329099	A	G	0.164997	0.018	5.47898e-20	0.578011	-0.0367	0.0451	0.4168	0.6433	84.0247
rs6584283	10	101290301	C	T	-0.180303	0.0169	1.70098e-26	0.510643	0.0801	0.0433	0.0641003	0.5495	113.824
rs6826501	4	36076676	T	C	-0.0927953	0.0169	4.12098e-08	0.536078	-0.003	0.0444	0.9454	0.3834	30.1494
rs6873866	5	96249648	C	T	-0.106996	0.0176	1.085e-09	0.528821	-0.0676	0.0444	0.1273	0.6203	36.9581
rs6880778	5	40399096	G	A	0.187801	0.0173	2.14388e-27	0.620729	-0.0255	0.0435	0.5585	0.5687	117.843
rs6911490	6	106522027	C	T	-0.142801	0.0208	6.82025e-12	0.778565	-0.0021	0.0535	0.9689	0.7898	47.1342
rs6927172	6	138002175	G	C	0.110295	0.0202	4.64505e-08	0.21432	-0.0846	0.0548	0.1225	0.1892	29.8132
rs72798422	16	50866917	C	T	0.2776	0.0431	1.18899e-10	0.041718	-0.0464	0.1194	0.6975	0.03433	41.4844
rs7285952	22	39733096	G	T	-0.176002	0.0235	7.60151e-14	0.157193	-0.2204	0.0674	0.001085	0.1168	56.0918
rs744166	17	40514201	G	A	-0.120703	0.0172	2.15675e-12	0.409963	-0.0802	0.0437	0.0662095	0.4207	49.2469
rs7523335	1	8180210	A	G	-0.140504	0.0225	4.15796e-10	0.173424	0.0702	0.0486	0.1485	0.2664	38.9953
rs9272514	6	32611650	T	C	-0.234698	0.0208	1.58708e-29	0.30636	-0.0033	0.0507	0.948	0.2479	127.319
rs9370774	6	14721897	C	T	-0.130704	0.0219	2.536e-09	0.20068	0.1023	0.0692	0.1392	0.114	35.6196
rs9934775	16	50383077	T	C	-0.139595	0.0232	1.71498e-09	0.16068	0.0338	0.0619	0.584901	0.1411	36.2046

## Sheet: Sheet5
Supplementary Table 5. Information of identified SNPs in exposure (UC) and outcomes (Bronchiectasis).
SNP					Exposure (UC)				Outcome (Bronchiectasis)				F statistics
RS ID	Chromosome	Position	EA	OA	Beta	Se	P-value	EAF	Beta	Se	P-value	EAF
rs11757201	6	138006504	C	G	0.000982765	0.000179682	4.30002e-08	0.213225	-0.0831	0.0547	0.1286	0.1894	29.9151
rs12064796	1	20141920	A	G	-0.000842377	0.000148097	1.40001e-08	0.502833	0.0177	0.0434	0.684301	0.5208	32.3534
rs145568234	6	32247045	G	T	0.00750895	0.000535523	8.30042e-45	0.023365	0.2312	0.3924	0.555801	0.003525	196.608
rs1801274	1	161479745	G	A	-0.000867479	0.000147577	4e-09	0.527452	-0.0197	0.043	0.647	0.5031	34.5526
rs3024493	1	206943968	A	C	0.00128285	0.000205637	4e-10	0.150287	0.1007	0.0595	0.0904795	0.1561	38.9179
rs4817986	21	40465512	T	G	-0.00119453	0.000167002	8.19974e-13	0.262533	-0.0701	0.05	0.1613	0.2476	51.1624
rs6017342	20	43065028	C	A	0.00094407	0.000147446	1.5e-10	0.526826	-0.004	0.0435	0.9267	0.5568	40.9961
rs7539643	1	67672911	T	C	0.000971189	0.000159484	9.09997e-10	0.309515	0.0058	0.05	0.907	0.2451	37.0829
rs7553638	1	20198937	G	A	-0.00109648	0.000147111	8.30042e-14	0.494973	-0.0815	0.043	0.0579495	0.4908	55.5535
rs9260809	6	29941617	G	A	-0.00093211	0.000147583	2.99999e-10	0.443473	-0.0959	0.0451	0.0333403	0.4053	39.8898
rs990107	7	107476913	G	T	-0.000865268	0.000148264	6.49995e-09	0.575298	0.0339	0.0438	0.4388	0.5359	34.0588

## Sheet: Sheet6
Supplementary Table 6. Information of identified SNPs in exposure (CD) and outcomes (Bronchiectasis).
SNP					Exposure (CD)				Outcome (Bronchiectasis)				F statistics
RS ID	Chromosome	Position	EA	OA	Beta	Se	P-value	EAF	Beta	Se	P-value	EAF
rs11073987	15	91750737	T	G	0.000813164	0.000173281	2.69662e-06	0.126861	-0.0611	0.0706	0.3866	0.1053	22.0219
rs112047816	3	176094427	G	A	0.00322528	0.000627038	2.69563e-07	0.00921563	0.0242	0.216	0.9107	0.01041	26.4574
rs11209009	1	67635490	C	T	-0.00131774	0.000281147	2.77345e-06	0.0428397	0.1183	0.1668	0.4779	0.01707	21.9681
rs11465802	1	67685598	C	A	0.000801605	0.000123644	8.9929e-11	0.302157	-0.0358	0.0491	0.4668	0.2582	42.0315
rs118078515	7	101601549	T	A	0.0021607	0.000472567	4.82625e-06	0.015737	0.1977	0.1451	0.173	0.02371	20.9056
rs12464184	2	6069645	A	G	-0.00098142	0.00021004	2.97625e-06	0.0807671	0.0123	0.0887	0.8898	0.06355	21.8326
rs12827877	12	5693804	T	C	0.0032223	0.000664735	1.25081e-06	0.00759492	0.3193	0.1726	0.0643206	0.01627	23.4982
rs13073724	3	73510573	A	C	0.0015215	0.000301284	4.41916e-07	0.0396947	-0.1789	0.1342	0.1823	0.02721	25.503
rs138058590	4	156115785	C	T	0.00254929	0.000548187	3.31398e-06	0.0113093	-0.655	0.2783	0.0186102	0.006051	21.6262
rs138744369	4	170994866	A	G	0.00257213	0.000538675	1.79862e-06	0.0120226	-0.0285	0.3347	0.932	0.004338	22.7999
rs142509655	10	16132093	G	A	0.00255239	0.000535848	1.90559e-06	0.0130739	-0.4824	0.3122	0.1223	0.005367	22.6888
rs144717024	6	32397662	A	C	0.00320494	0.000396501	6.33724e-16	0.0280162	0.0777	0.3907	0.8423	0.003635	65.3358
rs149478368	10	126709054	T	C	0.00303599	0.000644063	2.43237e-06	0.00818359	-0.0678	0.098	0.489199	0.05062	22.22
rs16825915	1	186762816	C	T	0.00173665	0.000369702	2.63536e-06	0.0242157	0.0039	0.1399	0.9777	0.02474	22.0659
rs2507978	6	31351664	A	G	-0.000527047	0.000114172	3.90904e-06	0.559987	0.0993	0.0453	0.02828	0.5973	21.3098
rs347548	18	49969813	T	G	-0.00122375	0.000261623	2.90442e-06	0.949946	0.1358	0.0932	0.145	0.9427	21.8793
rs41360745	6	167534148	G	A	0.00433161	0.000930701	3.25462e-06	0.00403323	0.0516	0.2147	0.81	0.01042	21.661
rs4778021	15	93203103	C	T	0.00195929	0.000371952	1.38302e-07	0.0269872	-0.0935	0.1302	0.4726	0.0304	27.7475
rs5743292	16	50759731	A	T	0.00200958	0.000302521	3.08248e-11	0.0364681	-0.0818	0.2101	0.6971	0.01121	44.1265
rs59036344	8	125112880	T	C	0.00914161	0.00178432	3.00393e-07	0.00115659	0.0164	0.0648	0.7996	0.8726	26.2482
rs60672869	2	159981588	C	T	0.00643848	0.00131175	9.19073e-07	0.0019054	0.0358	0.1005	0.721601	0.04888	24.0915
rs62053093	17	267793	C	T	-0.000579141	0.000125881	4.21211e-06	0.283726	0.0051	0.0472	0.9138	0.296	21.1665
rs62131887	19	10587596	T	C	-0.000597836	0.000126968	2.49597e-06	0.279356	0.0703	0.0491	0.1521	0.2627	22.1705
rs72815072	17	31079451	C	T	0.00241217	0.000444291	5.66304e-08	0.0184728	-0.3268	0.2409	0.1749	0.008487	29.4768
rs76592697	22	30726714	G	A	0.00240428	0.000514901	3.0219e-06	0.0125979	-0.1163	0.2876	0.686	0.005324	21.8033
rs79965567	5	115882107	T	C	0.00228897	0.000475774	1.50207e-06	0.0143639	-0.517	0.2981	0.0828209	0.005721	23.1462
rs9392975	6	8198955	C	T	0.000617739	0.000128446	1.51499e-06	0.266992	-0.0838	0.0557	0.1327	0.1822	23.1296
rs9939430	16	50366858	A	C	0.000609964	0.000115911	1.42321e-07	0.601962	0.0467	0.0453	0.3024	0.6568	27.6923
